# Supplementary material for: Sparstolonin B Suppresses Proliferation and Modulates Toll-like Receptor Signaling and Inflammatory Pathways in Human Colorectal Cancer Cells
Source: Pharmaceuticals (Basel). 2025 Feb 21;18(3):300. doi: 10.3390/ph18030300 (PMC11945018; doi:10.3390/ph18030300)
Supplement: Supplementary file 1 [file pharmaceuticals-18-00300-s001.zip]

Archive with 1 entries (1 files):
- pharmaceuticals-3478104-supplementary.pdf
